# Supplementary material for: The Role of Muscle Trigger Points in Chronic Whiplash-Associated Disorders with Neuropathic Pain Components: An Exploratory Cross-Sectional Study
Source: J Clin Med. 2026 Apr 28;15(9):3361. doi: 10.3390/jcm15093361 (PMC13164355; doi:10.3390/jcm15093361)
Supplement: Supplementary file 1 [file jcm-15-03361-s001.zip]

Archive with 5 entries (5 files):
- Ríos-León M_Supplementary Figure S1.tiff
- Ríos-León M_Supplementary Figure S2.tiff
- Ríos-León M_Supplementary Figures Caption.pdf
- Ríos-León M_Supplementary Material_STROBE.pdf
- Ríos-León M_Supplementary Tables.pdf
